# Supplementary material for: Residual cancer is a strong predictor of survival in T3 incidental gallbladder cancer
Source: BMC Surg. 2022 Dec 28;22:443. doi: 10.1186/s12893-022-01869-5 (PMC9795786; doi:10.1186/s12893-022-01869-5)
Supplement: Supplementary file 1 — Additional file 1: Table S1. T3 IGC clinicopathologic variables for data collection. [file 12893_2022_1869_MOESM1_ESM.xls]

## Sheet: supplementary table 1
Additional file 1: Table S1. T3 IGC clinicopathologic variables for data collection
NO.	Grouping	Age (year)	Sex	Carbohydrate antigen199 (CA199,U/ml)	First cholecystectomy procedure	Tumor location	Surgical approach	Operation duration (h)	Intraoperative blood loss (mL)	Surgical Margin	Peripheral neurovascular invasion	No. of positive lymph node	No. of harvested lymph node	Tumour differentiation grade	Lymph node status	TNM Group of AJCC 8th	Adjuvant chemoradiotherapy	Postoperative major complications	Postoperative hospital stay (d)	OS	OS-Ending	DFS	DFS-Recrudescence
4	residual cancer positive	55	Male	616.6	extended cholecystectomy	both sides	extended resection		400	negative	have	1	2	moderately	positive	ШB	none	none	14	1.87	death	1	have
7	residual cancer positive	54	Male	6.7	simple cholecystectomy	hepatic side	radical resection		200	negative	none	1	4	poorly	positive	ШB	none	none	7	24.74	live	24.74	none
9	residual cancer negative	67	Male	21.7	simple cholecystectomy	peritoneal side	radical resection		100	negative	none	1	2	moderately	positive	ШB	none	none	7	25.36	death	16	have
10	residual cancer negative	68	Male	1000	simple cholecystectomy	peritoneal side	radical resection		200	negative	have	1	1	moderately	positive	ШB	none	none	10	27.56	death	17	have
12	residual cancer negative	58	Male	48.4	extended cholecystectomy	peritoneal side	radical resection		100	negative	none	1	5	moderately	positive	ШB	have	none	11	45.47	live	41	have
35	residual cancer negative	54	Male	38.5	simple cholecystectomy	peritoneal side	radical resection		800	negative	none	1	1	moderately	positive	ШB	none	have	35	12.62	death	3	have
45	residual cancer positive	61	Female	19.09	simple cholecystectomy	hepatic side	radical resection	4	300	negative	none	1	16	moderately	positive	ШB	none	none	6	5.8	death	1	have
53	residual cancer positive	64	Female	25.71	extended cholecystectomy	hepatic side	radical resection	2.5	500	negative	none	1	9	poorly	positive	ШB	none	none		11.3333	death	5	have
60	residual cancer positive	46	Male	5.93	simple cholecystectomy	hepatic side	radical resection	4.5	50	negative	none	1	7	moderately	positive	ШB	none	none	8	14.9333	death	5	have
65	residual cancer negative	58	Female	27.61	simple cholecystectomy	peritoneal side	radical resection	2.5	300	negative	none	1	7	moderately	positive	ШB	have	none		16.2333	live	15	have
72	residual cancer negative	42	Female		simple cholecystectomy	peritoneal side	radical resection	4	300	negative	none	1	11	moderately	positive	ШB	have	none	6	19.3667	death	11	have
77	residual cancer positive	58	Female	1056	simple cholecystectomy	hepatic side	radical resection	4	300	negative	none	1	6	moderately	positive	ШB	none	none	12	22.7	death	19	have
94	residual cancer negative	72	Female	9.65	simple cholecystectomy	peritoneal side	radical resection	3	300	negative	none	1	10	moderately	positive	ШB	none	none	9	35.8	live	24	have
6	residual cancer positive	66	Male	266.7	simple cholecystectomy	hepatic side	radical resection			negative	none	2	6	moderately	positive	ШB	none	none	17	3.91	death	1	have
8	residual cancer negative	40	Male	31	simple cholecystectomy	peritoneal side	radical resection			negative	none	2	4	poorly	positive	ШB	none	none	9	11.01	death	7	have
31	residual cancer negative	56	Male	1	extended cholecystectomy	peritoneal side	radical resection		100	negative	none	2	9	moderately	positive	ШB	have	none	7	20.5	live	18	have
43	residual cancer negative	53	Female	6956	simple cholecystectomy	peritoneal side	radical resection	3.5	400	negative	none	2	9	poorly	positive	ШB	none	none	6	4	death	2	have
62	residual cancer negative	47	Female	12.72	extended cholecystectomy	peritoneal side	radical resection	2.5	150	negative	none	2	15	moderately	positive	ШB	have	none		15.2	live	12	have
75	residual cancer positive	66	Female		extended cholecystectomy	hepatic side	radical resection	4	200	negative	none	2	6	poorly	positive	ШB	none	none	11	22.0333	death	12	have
79	residual cancer positive	66	Male	7.53	simple cholecystectomy	hepatic side	radical resection	4	500	negative	none	2	6	poorly	positive	ШB	none	none	6	24	live	24	none
87	residual cancer negative	60	Male	1.23	extended cholecystectomy	peritoneal side	radical resection	4	450	negative	none	2	13	poorly	positive	ШB	have	none	7	27.4	live	27.4	none
92	residual cancer negative	64	Female	8.58	simple cholecystectomy	peritoneal side	radical resection	2.5	300	negative	none	2	5	moderately	positive	ШB	none	none	10	30.9	death	16	have
71	residual cancer negative	70	Female	40.62	simple cholecystectomy	peritoneal side	radical resection	4	450	negative	none	3	7	moderately	positive	ШB	none	none	14	19.3333	death	10	have
99	residual cancer positive	64	Male	23.8	extended cholecystectomy	peritoneal side	radical resection		300	negative	have	3	3	poorly	positive	ШB	none	none	9	23	death
39	residual cancer positive	64	Male	1000	simple cholecystectomy	hepatic side	extended resection		200	negative	none	4	7	moderately	positive	ⅣB	have	none	12	16.56	death	10	have
47	residual cancer negative	62	Female	19.89	simple cholecystectomy	peritoneal side	radical resection	3.5	300	negative	none	4	6	poorly	positive	ⅣB	none	none	11	7.06667	death	5	have
57	residual cancer negative	74	Female	9.72	extended cholecystectomy	peritoneal side	radical resection	3.5	400	negative	none	4	10	moderately	positive	ⅣB	none	none	6	13.5	death	7	have
66	residual cancer positive	74	Female	69.59	extended cholecystectomy	hepatic side	radical resection	3.5	400	negative	none	4	6	poorly	positive	ⅣB	none	none	11	17	death	11	have
42	residual cancer positive	61	Female	212.9	simple cholecystectomy	hepatic side	radical resection	4	300	negative	none	5	7	poorly	positive	ⅣB	have	none	9	3.96667	death	1	have
44	residual cancer negative	60	Male	853.4	extended cholecystectomy	peritoneal side	radical resection	3.5	300	negative	none	5	7	poorly	positive	ⅣB	none	none	8	5.6	death	4	have
51	residual cancer negative	58	Male	8.8	simple cholecystectomy	peritoneal side	radical resection	4	450	negative	none	5	8	moderately	positive	ⅣB	none	none	11	8.2	death	2	have
61	residual cancer positive	66	Female	0.6	extended cholecystectomy	hepatic side	radical resection	3.5	650	negative	none	5	11	poorly	positive	ⅣB	none	none	11	15.1333	death	6	have
3	residual cancer positive	60	Male	10.7	extended cholecystectomy	peritoneal side	extended resection		300	negative	none	9	10	moderately	positive	ⅣB	none	none	7	13.47	death	5	have
1	residual cancer negative	59	Male	11.8	simple cholecystectomy	peritoneal side	radical resection		200	positive	none	0	2	moderately	negative	ШA	none	none	10	78.59	live	78.59	none
2	residual cancer negative	46	Male	7.7	extended cholecystectomy	peritoneal side	radical resection		200	negative	none	0	2	poorly	negative	ШA	none	none	10	76.16	live	76.16	none
5	residual cancer negative	53	Male	5.9	simple cholecystectomy	peritoneal side	radical resection		200	negative	none	0	3	moderately	negative	ШA	none	none	9	14.06	live	14.06	none
11	residual cancer negative	66	Male	20.3	simple cholecystectomy	peritoneal side	radical resection			negative	none	0	1	moderately	negative	ШA	none	none	7	41.17	live	12	have
13	residual cancer negative	52	Male	6.4	simple cholecystectomy	peritoneal side	radical resection		200	negative	none	0	4	well	negative	ШA	have	none	13	45.08	live	45.08	none
14	residual cancer negative	32	Male	16	simple cholecystectomy	peritoneal side	radical resection			negative	none	0	4	moderately	negative	ШA	have	none	10	32.92	death	18	have
15	residual cancer negative	66	Male	16.7	extended cholecystectomy	peritoneal side	radical resection		50	negative	none	0	4	moderately	negative	ШA	none	none	7	66.17	live	66.17	none
16	residual cancer negative	62	Male	5	simple cholecystectomy	peritoneal side	extended resection		150	negative	none	0	10	moderately	negative	ШA	none	none	7	56.61	live	56.61	none
17	residual cancer negative	36	Male		extended cholecystectomy	peritoneal side	radical resection		100	positive	none	0	4	moderately	negative	ШA	none	none	6	49.61	live	36	have
18	residual cancer negative	67	Male	13.2	simple cholecystectomy	peritoneal side	radical resection		150	negative	none	0	4	moderately	negative	ШA	none	none	8	42.55	death	27	have
19	residual cancer negative	62	Male	156.8	extended cholecystectomy	peritoneal side	radical resection		250	negative	none	0	4	moderately	negative	ШA	none	have	17	43.6	live	34	have
20	residual cancer negative	70	Male	7	simple cholecystectomy	peritoneal side	extended resection		300	negative	none	0	2	moderately	negative	ШA	none	none	10	41.79	live	41.79	none
21	residual cancer negative	74	Male	9.3	simple cholecystectomy	peritoneal side	radical resection		300	negative	none	0	1	moderately	negative	ШA	none	none	11	39.82	live	39.82	none
22	residual cancer negative	66	Male	4.2	simple cholecystectomy	peritoneal side	radical resection		600	negative	none	0	4	moderately	negative	ШA	none	none	7	37.16	live	37.16	none
23	residual cancer negative	63	Male	6.7	extended cholecystectomy	peritoneal side	radical resection		200	negative	none	0	2	moderately	negative	ШA	have	none	10	36.37	live	36.37	none
24	residual cancer negative	66	Male	12.5	simple cholecystectomy	peritoneal side	radical resection		300	negative	none	0	4	moderately	negative	ШA	none	none	9	16.99	death	6	have
25	residual cancer negative	63	Male	1.5	simple cholecystectomy	peritoneal side	radical resection		200	negative	none	0	1	poorly	negative	ШA	none	none	11	29.17	live	29.17	none
26	residual cancer negative	46	Male	34.6	extended cholecystectomy	peritoneal side	extended resection		400	negative	none	0	1	moderately	negative	ШA	none	none	6	41.07	death	6	have
27	residual cancer negative	67	Male	12.2	simple cholecystectomy	peritoneal side	radical resection		200	negative	none	0	6	moderately	negative	ШA	none	none	8	27.4	live	27.4	none
28	residual cancer negative	59	Male	5	extended cholecystectomy	peritoneal side	radical resection		300	negative	none	0	5	moderately	negative	ШA	have	none	7	42.78	death	26	have
29	residual cancer negative	62	Male	11.9	simple cholecystectomy	peritoneal side	radical resection		100	negative	none	0	4	well	negative	ШA	none	none	7	25.49	live	8	have
30	residual cancer negative	41	Male	1000	simple cholecystectomy	peritoneal side	radical resection		200	negative	have	0	5	moderately	negative	ШA	have	none	8	10.64	death	8	have
32	residual cancer negative	36	Male	17.5	simple cholecystectomy	peritoneal side	radical resection		100	negative	none	0	2	moderately	negative	ШA	have	none	12	19.81	live	19.81	none
33	residual cancer negative	57	Male	12.1	simple cholecystectomy	peritoneal side	radical resection		100	negative	none	0	4	moderately	negative	ШA	none	none	10	25.3	death	5	have
34	residual cancer negative	50	Male	4.4	extended cholecystectomy	peritoneal side	extended resection		400	negative	none	0	4	moderately	negative	ШA	none	none	9	26.94	death	3	have
36	residual cancer positive	51	Male	10.6	simple cholecystectomy	hepatic side	radical resection		200	negative	none	0	2	moderately	negative	ШA	have	none	7	17.28	death	13	have
37	residual cancer positive	54	Male	2.5	extended cholecystectomy	hepatic side	radical resection		200	negative	none	0	3	moderately	negative	ШA	none	have	18	22.47	live	22.47	none
38	residual cancer positive	68	Male	129	extended cholecystectomy	peritoneal side	radical resection		200	negative	none	0	1	poorly	negative	ШA	none	have	71	15.84	death	8	have
40	residual cancer negative	50	Male	8.5	simple cholecystectomy	peritoneal side	radical resection	4.5	100	negative	have	0	4	moderately	negative	ШA	have	none	9		live		none
41	residual cancer positive	37	Male		extended cholecystectomy	hepatic side	radical resection			negative	none	0	5	well	negative	ШA	none	none	10	20	death	8	have
46	residual cancer positive	68	Female		simple cholecystectomy	peritoneal side	radical resection	5	350	negative	none	0	5	moderately	negative	ШA	none	have	43	7	death	4	have
48	residual cancer positive	50	Female	263.3	simple cholecystectomy	hepatic side	extended resection	8.5	1000	negative	have	0	5	poorly	negative	ШA	none	have	15	7.3	death	3	have
49	residual cancer negative	80	Female	13.64	simple cholecystectomy	peritoneal side	radical resection	3.5	450	negative	none	0	4	poorly	negative	ШA	none	none	14	7.5	death	4	have
50	residual cancer positive	63	Male	0.89	simple cholecystectomy	hepatic side	radical resection	3.5	300	negative	none	0	9	poorly	negative	ШA	none	have	30	8	death	5	have
52	residual cancer negative	85	Male	534.6	simple cholecystectomy	peritoneal side	radical resection	3.5	400	negative	none	0	6	moderately	negative	ШA	none	none	16	8.5	death	5	have
54	residual cancer negative	61	Female	75.02	simple cholecystectomy	peritoneal side	radical resection	3.5	350	negative	none	0	12	moderately	negative	ШA	none	none		12.1	death	3	have
55	residual cancer negative	53	Male	10.43	simple cholecystectomy	peritoneal side	radical resection	3	150	negative	none	0	2	moderately	negative	ШA	none	none		12.9667	live	12.9667	none
56	residual cancer positive	70	Female	102.2	simple cholecystectomy	both sides	radical resection	5		positive	have	0	16	poorly	negative	ШA	none	none	10	13	death	9	have
58	residual cancer negative	51	Female	10.14	simple cholecystectomy	peritoneal side	radical resection	3.5	400	negative	none	0	5	poorly	negative	ШA	none	none		14	live	14	none
59	residual cancer negative	69	Female	0.632	simple cholecystectomy	peritoneal side	radical resection	3	200	negative	none	0	4	moderately	negative	ШA	none	none		14.5	live	14.5	none
63	residual cancer negative	50	Female	4.87	simple cholecystectomy	peritoneal side	radical resection	3	200	negative	have	0	5	moderately	negative	ШA	none	none		15.4333	live	15.4333	none
64	residual cancer negative	75	Male	21.07	simple cholecystectomy	peritoneal side	radical resection	3.5	300	negative	none	0	11	moderately	negative	ШA	none	none		15.7333	live	15.7333	none
67	residual cancer negative	56	Female		simple cholecystectomy	peritoneal side	radical resection	2.5	500	negative	none	0	5	moderately	negative	ШA	none	none		17.1	live	17.1	none
68	residual cancer negative	57	Male	1.14	simple cholecystectomy	peritoneal side	radical resection	2.5	500	negative	none	0	4	moderately	negative	ШA	none	none		17.3667	live	17.3667	none
69	residual cancer negative	73	Male	13.33	extended cholecystectomy	peritoneal side	radical resection	3.5	30	negative	none	0	4	moderately	negative	ШA	none	none	11	17.9	death	7	have
70	residual cancer negative	56	Male	10.88	extended cholecystectomy	peritoneal side	radical resection	3	150	negative	none	0	5	moderately	negative	ШA	none	none		18.7	live	18.7	none
73	residual cancer negative	48	Female	5.21	extended cholecystectomy	peritoneal side	radical resection	3	150	negative	none	0	6	moderately	negative	ШA	have	none		21.5333	live	21.5333	none
74	residual cancer negative	78	Female	6.81	simple cholecystectomy	peritoneal side	radical resection	3	300	negative	none	0	7	moderately	negative	ШA	have	none	13	21.6	death	14	have
76	residual cancer negative	44	Female	1.83	simple cholecystectomy	peritoneal side	radical resection	3	200	negative	none	0	6	poorly	negative	ШA	none	none	12	22.2	death	15	have
78	residual cancer positive	64	Male	6.81	simple cholecystectomy	hepatic side	radical resection	3.5	400	negative	none	0	18	moderately	negative	ШA	none	none	15	23.8	death	7	have
80	residual cancer negative	51	Male	13.99	simple cholecystectomy	peritoneal side	radical resection	4.5	350	negative	none	0	2	well	negative	ШA	none	none	6	24.7	live	24.7	none
81	residual cancer negative	59	Female	12.5	extended cholecystectomy	peritoneal side	radical resection	4	550	negative	none	0	4	moderately	negative	ШA	none	none	12	25.2333	live	25.2333	none
82	residual cancer negative	59	Female	7.98	extended cholecystectomy	peritoneal side	radical resection	4	400	negative	none	0	9	poorly	negative	ШA	none	none	10	25.3	live	25.3	none
83	residual cancer negative	70	Female	6.67	simple cholecystectomy	peritoneal side	radical resection	5	450	negative	none	0	5	moderately	negative	ШA	have	none	10	26	live	26	none
84	residual cancer negative	76	Female	5.8	simple cholecystectomy	peritoneal side	radical resection	4	350	negative	none	0	12	well	negative	ШA	none	none	11	26.1	live	22	have
85	residual cancer negative	52	Female	434.8	extended cholecystectomy	peritoneal side	extended resection	7.5	1800	negative	none	0	1	moderately	negative	ШA	none	have	13	26.7	live	26.7	none
86	residual cancer negative	57	Female	13.56	extended cholecystectomy	peritoneal side	radical resection	2.5	500	negative	none	0	16	moderately	negative	ШA	none	none	13	27.0667	live	27.0667	none
88	residual cancer positive	53	Male	7.18	simple cholecystectomy	hepatic side	radical resection	4	400	negative	none	0	14	well	negative	ШA	none	none	10	28.2	live	28.2	none
89	residual cancer negative	30	Female	10.46	simple cholecystectomy	peritoneal side	radical resection	5	350	negative	none	0	13	moderately	negative	ШA	none	none	8	29	live	29	have
90	residual cancer positive	79	Female	36.32	simple cholecystectomy	hepatic side	radical resection	5	600	negative	none	0	5	poorly	negative	ШA	none	none	11	29	death	11	have
91	residual cancer positive	64	Female	114.5	simple cholecystectomy	hepatic side	radical resection	2.5	500	negative	none	0	7	moderately	negative	ШA	have	none	14	29.4333	live	26	have
93	residual cancer negative	53	Female		extended cholecystectomy	peritoneal side	radical resection	3.5	300	negative	none	0	6	poorly	negative	ШA	none	none	9	34.7	live	34.7	none
95	residual cancer positive	55	Female		simple cholecystectomy	hepatic side	radical resection	2.5	400	negative	none	0	10	moderately	negative	ШA	have	none	10	35.8333	live	16	have
96	residual cancer negative	62	Female	7.15	simple cholecystectomy	peritoneal side	radical resection	3.5		negative	none	0	8	moderately	negative	ШA	none	none		45.6333	live	37	have
97	residual cancer negative	58	Female		simple cholecystectomy	peritoneal side	radical resection	4.5	800	negative	none	0	10	moderately	negative	ШA	none	none	15	56.2	death	36	have
98	residual cancer positive	68	Male	186.6	simple cholecystectomy	hepatic side	radical resection	3.5	200	negative	none	0	1	moderately	negative	ШA	none	none	14	63.9	live	63.9	none
100	residual cancer positive	72	Male	159.3	extended cholecystectomy	peritoneal side	radical resection		150	negative	have	0	3	moderately	negative	ШA	none	none	9	15.44	death
101	residual cancer positive	46	Female		simple cholecystectomy	both sides	radical resection		600	negative	none	0	5		negative	ШA	have	none	18	11	death
102	residual cancer positive	67	Female	677.1	simple cholecystectomy	peritoneal side	radical resection		200	negative	have	0	2		negative	ШA	none	none	8	30	death
